# Supplementary material for: Using Bifactor Twin Modeling to Assess the Genetic and Environmental Dimensionality of Adult ADHD Symptoms
Source: Behav Genet. 2024 Oct 30;55(1):1–11. doi: 10.1007/s10519-024-10204-y (PMC11790749; doi:10.1007/s10519-024-10204-y)
Supplement: Supplementary file 1 — Supplementary Material 1 [file 10519_2024_10204_MOESM1_ESM.xlsx]

## Sheet: S-Table 1
Supplementary Table 1
Squared standardized genetic and environmental effects for each item within best fitting bifactor independent pathway model.
Item	Brief Item Description	Subscale	General A [95% CI]	General C [95% CI]	General E [95% CI]	Inattention A [95% CI]	Inattention C [95% CI]	Inattention E [95% CI]	Hyperactivity A [95% CI]	Hyperactivity C [95% CI]	Hyperactivity E [95% CI]	Unique A [95% CI]	Unique C [95% CI]	Unique E [95% CI]
1	Struggles paying attention	Inattention	0.09 [0.04, 0.14]	0.02 [0, 0.04]	0.11 [0.07, 0.15]	0 [-0.01, 0.02]	0 [-0.03, 0.04]	0.22 [0.16, 0.28]				0.05 [0.01, 0.08]	0 [-0.01, 0.01]	0.51 [0.48, 0.55]
2	Makes mistakes	Inattention	0.02 [-0.01, 0.04]	0 [-0.02, 0.03]	0.07 [0.05, 0.09]	0.03 [0.01, 0.05]	0 [-0.04, 0.04]	0.15 [0.11, 0.2]				0.03 [-0.03, 0.1]	0.05 [0, 0.11]	0.64 [0.6, 0.67]
3	Struggles focusing on tasks	Inattention	0.16 [0.08, 0.25]	0 [-0.06, 0.06]	0.16 [0.12, 0.21]	0 [-0.01, 0.02]	0.04 [0, 0.08]	0.28 [0.22, 0.34]				0 [0, 0]	0 [0, 0]	0.35 [0.33, 0.37]
4	Struggles focusing on conversations	Inattention	0.1 [0.03, 0.18]	0.02 [-0.01, 0.06]	0.15 [0.1, 0.2]	0.01 [-0.01, 0.03]	0.01 [-0.01, 0.03]	0.24 [0.19, 0.29]				0.01 [-0.01, 0.03]	0 [0, 0]	0.45 [0.42, 0.47]
5	Struggles following instructions	Inattention	0.17 [0.08, 0.26]	0.07 [0.01, 0.12]	0.09 [0.01, 0.16]	0.01 [0, 0.02]	0 [-0.02, 0.03]	0.18 [0.12, 0.24]				0 [0, 0]	0 [0, 0]	0.49 [0.46, 0.51]
6	Struggles finishing tasks	Inattention	0.39 [0.3, 0.48]	0 [-0.03, 0.04]	0.06 [0.01, 0.1]	0.01 [-0.01, 0.03]	0 [-0.01, 0.01]	0.12 [0.09, 0.16]				0 [0, 0]	0 [0, 0]	0.41 [0.39, 0.44]
7	Struggles with organisation	Inattention	0.29 [0.2, 0.39]	0 [-0.02, 0.03]	0.04 [0, 0.07]	0.1 [0.05, 0.14]	0 [-0.01, 0.01]	0.12 [0.07, 0.17]				0 [0, 0]	0 [0, 0]	0.45 [0.43, 0.47]
8	Dislikes complex tasks	Inattention	0.08 [0.04, 0.11]	0.02 [0, 0.04]	0.02 [0, 0.04]	0 [0, 0.01]	0.01 [-0.01, 0.02]	0.09 [0.06, 0.11]				0.14 [0.1, 0.18]	0 [0, 0]	0.65 [0.61, 0.69]
9	Loses things	Inattention	0.04 [-0.01, 0.09]	0.05 [0, 0.09]	0.07 [0.03, 0.11]	0.24 [0.18, 0.3]	0 [-0.01, 0.02]	0.11 [0.06, 0.17]				0 [0, 0]	0 [0, 0]	0.49 [0.47, 0.51]
10	Gets distracted	Inattention	0.07 [0.01, 0.14]	0.01 [-0.04, 0.06]	0.21 [0.16, 0.26]	0.02 [0, 0.05]	0.07 [0.01, 0.12]	0.17 [0.11, 0.24]				0 [-0.02, 0.02]	0 [0, 0]	0.45 [0.43, 0.47]
11	Forgets things	Inattention	0.02 [-0.02, 0.07]	0.02 [-0.02, 0.06]	0.11 [0.08, 0.14]	0.19 [0.11, 0.27]	0.01 [-0.04, 0.06]	0.23 [0.17, 0.29]				0 [-0.01, 0.01]	0 [0, 0]	0.42 [0.4, 0.44]
12	Struggles sitting still	Hyperactivity	0.01 [-0.01, 0.04]	0 [-0.03, 0.04]	0.59 [0.53, 0.65]				0 [-0.01, 0.01]	0.03 [-0.01, 0.07]	0.03 [0, 0.05]	0.02 [-0.01, 0.04]	0 [0, 0]	0.32 [0.29, 0.35]
13	Leaves seat inappropriately	Hyperactivity	0.05 [0, 0.09]	0.04 [0, 0.09]	0.31 [0.23, 0.38]				0 [0, 0]	0.02 [0, 0.04]	0 [0, 0.01]	0 [-0.01, 0.01]	0 [0, 0]	0.58 [0.55, 0.61]
14	Feels restless	Hyperactivity	0.04 [-0.01, 0.08]	0 [-0.05, 0.06]	0.57 [0.5, 0.65]				0 [0, 0.01]	0.02 [-0.02, 0.07]	0.02 [0, 0.05]	0.04 [0.01, 0.08]	0 [-0.02, 0.02]	0.3 [0.28, 0.33]
15	Struggles remaining quiet	Hyperactivity	0.04 [0, 0.09]	0.09 [0.01, 0.17]	0.25 [0.14, 0.35]				0.06 [0.04, 0.08]	0.01 [-0.01, 0.02]	0.01 [0, 0.02]	0.02 [-0.02, 0.06]	0 [0, 0]	0.53 [0.5, 0.57]
16	Prefers being on the go	Hyperactivity	0.02 [-0.01, 0.04]	0.01 [0, 0.03]	0.18 [0.14, 0.22]				0.05 [0.02, 0.08]	0.02 [-0.01, 0.05]	0 [-0.01, 0.01]	0.11 [0.08, 0.14]	0 [0, 0]	0.61 [0.58, 0.64]
17	Talks too much	Hyperactivity	0 [-0.01, 0.01]	0.02 [-0.01, 0.04]	0.14 [0.1, 0.18]				0.34 [0.29, 0.38]	0 [-0.01, 0.02]	0.05 [0.02, 0.08]	0 [0, 0]	0 [0, 0]	0.44 [0.42, 0.47]
18	Blurts out answers to questions	Hyperactivity	0.01 [-0.01, 0.03]	0.01 [-0.01, 0.02]	0.18 [0.14, 0.23]				0.1 [0.05, 0.15]	0 [-0.02, 0.02]	0.24 [0.19, 0.3]	0.03 [0, 0.05]	0 [-0.01, 0.01]	0.42 [0.39, 0.46]
19	Struggles waiting turns	Hyperactivity	0.04 [0, 0.07]	0.03 [0, 0.06]	0.21 [0.13, 0.29]				0.01 [-0.01, 0.03]	0.01 [-0.02, 0.05]	0.36 [0.29, 0.43]	0 [-0.01, 0.01]	0 [0, 0]	0.34 [0.31, 0.38]
20	Interrupts others	Hyperactivity	0.04 [0, 0.07]	0.01 [-0.01, 0.04]	0.17 [0.12, 0.22]				0.03 [0, 0.07]	0.09 [0.01, 0.16]	0.25 [0.2, 0.29]	0.01 [-0.04, 0.05]	0 [0, 0]	0.4 [0.38, 0.43]
Note. CI = Confidence intervals (bootstrapped with 1000 iterations). Blank values were not estimated.

## Sheet: S-Table 2
Supplementary Table 2
Standardized factor loadings within overall bifactor structure from best fitting bifactor common pathway model.
Item	Brief Item Description	Subscale	General [95% CI]	Inattention [95% CI]	Hyperactivity [95% CI]
1	Struggles paying attention	Inattention	0.4 [0.38, 0.42]	0.5 [0.48, 0.52]
2	Makes mistakes	Inattention	0.29 [0.27, 0.31]	0.4 [0.38, 0.42]
3	Struggles focusing on tasks	Inattention	0.47 [0.45, 0.49]	0.6 [0.59, 0.62]
4	Struggles focusing on conversations	Inattention	0.46 [0.44, 0.48]	0.52 [0.5, 0.53]
5	Struggles following instructions	Inattention	0.41 [0.38, 0.43]	0.49 [0.47, 0.51]
6	Struggles finishing tasks	Inattention	0.34 [0.32, 0.37]	0.58 [0.57, 0.6]
7	Struggles with organisation	Inattention	0.3 [0.28, 0.31]	0.59 [0.57, 0.61]
8	Dislikes complex tasks	Inattention	0.22 [0.2, 0.24]	0.38 [0.36, 0.4]
9	Loses things	Inattention	0.33 [0.31, 0.35]	0.44 [0.42, 0.46]
10	Gets distracted	Inattention	0.51 [0.49, 0.52]	0.5 [0.48, 0.51]
11	Forgets things	Inattention	0.37 [0.35, 0.39]	0.52 [0.5, 0.53]
12	Struggles sitting still	Hyperactivity	0.77 [0.76, 0.78]		-0.26 [-0.29, -0.23]
13	Leaves seat inappropriately	Hyperactivity	0.62 [0.61, 0.64]		-0.08 [-0.1, -0.05]
14	Feels restless	Hyperactivity	0.76 [0.75, 0.78]		-0.23 [-0.26, -0.2]
15	Struggles remaining quiet	Hyperactivity	0.62 [0.6, 0.63]		0.11 [0.08, 0.14]
16	Prefers being on the go	Hyperactivity	0.43 [0.42, 0.45]		-0.07 [-0.1, -0.04]
17	Talks too much	Hyperactivity	0.48 [0.46, 0.5]		0.34 [0.31, 0.37]
18	Blurts out answers to questions	Hyperactivity	0.52 [0.5, 0.55]		0.51 [0.48, 0.54]
19	Struggles waiting turns	Hyperactivity	0.54 [0.51, 0.57]		0.55 [0.53, 0.58]
20	Interrupts others	Hyperactivity	0.48 [0.46, 0.51]		0.57 [0.54, 0.59]
Note. CI = Confidence intervals (bootstrapped with 1000 iterations). Blank values were not estimated.

## Sheet: S-Table 3
Supplementary Table 3
Standardized factor loadings within additive genetic bifactor structure from best fitting bifactor independent pathway model.
Item	Brief Item Description	Subscale	General [95% CI]	Inattention [95% CI]	Hyperactivity [95% CI]
1	Struggles paying attention	Inattention	0.3 [0.2, 0.4]	-0.06 [-0.13, 0.01]
2	Makes mistakes	Inattention	0.13 [0.03, 0.24]	0.17 [0.1, 0.24]
3	Struggles focusing on tasks	Inattention	0.41 [0.27, 0.54]	-0.05 [-0.13, 0.04]
4	Struggles focusing on conversations	Inattention	0.32 [0.19, 0.45]	-0.1 [-0.18, -0.02]
5	Struggles following instructions	Inattention	0.41 [0.3, 0.52]	-0.09 [-0.16, -0.03]
6	Struggles finishing tasks	Inattention	0.62 [0.54, 0.71]	0.12 [0.03, 0.21]
7	Struggles with organisation	Inattention	0.54 [0.43, 0.65]	0.31 [0.23, 0.39]
8	Dislikes complex tasks	Inattention	0.28 [0.2, 0.35]	-0.03 [-0.09, 0.02]
9	Loses things	Inattention	0.2 [0.05, 0.36]	0.49 [0.43, 0.55]
10	Gets distracted	Inattention	0.27 [0.1, 0.44]	0.16 [0.07, 0.24]
11	Forgets things	Inattention	0.15 [-0.01, 0.32]	0.43 [0.34, 0.53]
12	Struggles sitting still	Hyperactivity	0.12 [-0.03, 0.27]		0.05 [-0.04, 0.14]
13	Leaves seat inappropriately	Hyperactivity	0.22 [0.08, 0.35]		0.03 [-0.02, 0.09]
14	Feels restless	Hyperactivity	0.19 [0.03, 0.35]		0.03 [-0.05, 0.11]
15	Struggles remaining quiet	Hyperactivity	0.2 [0.06, 0.35]		0.24 [0.2, 0.29]
16	Prefers being on the go	Hyperactivity	-0.12 [-0.21, -0.03]		0.22 [0.15, 0.29]
17	Talks too much	Hyperactivity	0.04 [-0.08, 0.15]		0.58 [0.54, 0.62]
18	Blurts out answers to questions	Hyperactivity	0.12 [0.01, 0.23]		0.32 [0.24, 0.39]
19	Struggles waiting turns	Hyperactivity	0.19 [0.08, 0.3]		0.1 [0.01, 0.19]
20	Interrupts others	Hyperactivity	0.19 [0.08, 0.3]		0.18 [0.09, 0.27]
Note. CI = Confidence intervals (bootstrapped with 1000 iterations). Blank values were not estimated.

## Sheet: S-Table 4
Supplementary Table 4
Standardized factor loadings within shared environmental bifactor structure from best fitting bifactor independent pathway model.
Item	Brief Item Description	Subscale	General [95% CI]	Inattention [95% CI]	Hyperactivity [95% CI]
1	Struggles paying attention	Inattention	0.13 [-0.06, 0.32]	-0.06 [-0.3, 0.19]
2	Makes mistakes	Inattention	0.05 [-0.15, 0.26]	-0.05 [-0.33, 0.23]
3	Struggles focusing on tasks	Inattention	0.01 [-0.24, 0.26]	-0.2 [-0.39, -0.01]
4	Struggles focusing on conversations	Inattention	0.15 [-0.12, 0.41]	-0.11 [-0.34, 0.11]
5	Struggles following instructions	Inattention	0.26 [0.07, 0.45]	0.07 [-0.17, 0.31]
6	Struggles finishing tasks	Inattention	-0.04 [-0.2, 0.11]	0.02 [-0.08, 0.11]
7	Struggles with organisation	Inattention	-0.03 [-0.17, 0.11]	-0.02 [-0.14, 0.11]
8	Dislikes complex tasks	Inattention	0.14 [0, 0.27]	-0.08 [-0.25, 0.09]
9	Loses things	Inattention	0.21 [0, 0.42]	-0.05 [-0.2, 0.1]
10	Gets distracted	Inattention	0.1 [-0.19, 0.39]	-0.26 [-0.48, -0.03]
11	Forgets things	Inattention	0.14 [-0.14, 0.42]	-0.1 [-0.44, 0.24]
12	Struggles sitting still	Hyperactivity	0.07 [-0.16, 0.29]		0.17 [0.05, 0.3]
13	Leaves seat inappropriately	Hyperactivity	0.21 [0.02, 0.4]		0.15 [0.07, 0.24]
14	Feels restless	Hyperactivity	0.03 [-0.22, 0.29]		0.14 [0, 0.29]
15	Struggles remaining quiet	Hyperactivity	0.3 [0.07, 0.54]		0.08 [-0.01, 0.17]
16	Prefers being on the go	Hyperactivity	0.12 [0.01, 0.23]		0.12 [0, 0.25]
17	Talks too much	Hyperactivity	0.13 [-0.05, 0.31]		-0.07 [-0.2, 0.06]
18	Blurts out answers to questions	Hyperactivity	0.09 [-0.09, 0.26]		-0.05 [-0.21, 0.11]
19	Struggles waiting turns	Hyperactivity	0.17 [0, 0.34]		-0.12 [-0.31, 0.07]
20	Interrupts others	Hyperactivity	0.11 [-0.11, 0.33]		-0.3 [-0.51, -0.08]
Note. CI = Confidence intervals (bootstrapped with 1000 iterations). Blank values were not estimated.

## Sheet: S-Table 5
Supplementary Table 5
Standardized factor loadings within non-shared environmental bifactor structure from best fitting bifactor independent pathway model.
Item	Brief Item Description	Subscale	General [95% CI]	Inattention [95% CI]	Hyperactivity [95% CI]
1	Struggles paying attention	Inattention	0.33 [0.27, 0.39]	-0.47 [-0.53, -0.41]
2	Makes mistakes	Inattention	0.26 [0.22, 0.3]	-0.39 [-0.45, -0.33]
3	Struggles focusing on tasks	Inattention	0.41 [0.34, 0.47]	-0.53 [-0.58, -0.47]
4	Struggles focusing on conversations	Inattention	0.39 [0.32, 0.46]	-0.49 [-0.54, -0.44]
5	Struggles following instructions	Inattention	0.29 [0.18, 0.4]	-0.42 [-0.5, -0.35]
6	Struggles finishing tasks	Inattention	0.24 [0.14, 0.33]	-0.35 [-0.4, -0.3]
7	Struggles with organisation	Inattention	0.2 [0.12, 0.28]	-0.35 [-0.41, -0.29]
8	Dislikes complex tasks	Inattention	0.15 [0.08, 0.21]	-0.29 [-0.34, -0.25]
9	Loses things	Inattention	0.26 [0.19, 0.33]	-0.33 [-0.41, -0.26]
10	Gets distracted	Inattention	0.46 [0.4, 0.51]	-0.42 [-0.49, -0.34]
11	Forgets things	Inattention	0.33 [0.28, 0.38]	-0.48 [-0.54, -0.41]
12	Struggles sitting still	Hyperactivity	0.77 [0.72, 0.81]		-0.16 [-0.23, -0.09]
13	Leaves seat inappropriately	Hyperactivity	0.55 [0.48, 0.62]		-0.01 [-0.07, 0.05]
14	Feels restless	Hyperactivity	0.76 [0.7, 0.81]		-0.15 [-0.21, -0.08]
15	Struggles remaining quiet	Hyperactivity	0.5 [0.4, 0.59]		0.09 [0.03, 0.15]
16	Prefers being on the go	Hyperactivity	0.42 [0.38, 0.47]		-0.06 [-0.12, 0.01]
17	Talks too much	Hyperactivity	0.37 [0.32, 0.43]		0.23 [0.16, 0.3]
18	Blurts out answers to questions	Hyperactivity	0.43 [0.37, 0.48]		0.49 [0.44, 0.55]
19	Struggles waiting turns	Hyperactivity	0.46 [0.37, 0.54]		0.6 [0.54, 0.66]
20	Interrupts others	Hyperactivity	0.41 [0.35, 0.48]		0.5 [0.45, 0.54]
Note. CI = Confidence intervals (bootstrapped with 1000 iterations). Blank values were not estimated.
